# Supplementary material for: Artificial neural networks for model identification and parameter estimation in computational cognitive models
Source: PLoS Comput Biol. 2024 May 15;20(5):e1012119. doi: 10.1371/journal.pcbi.1012119 (PMC11132492; doi:10.1371/journal.pcbi.1012119)
Supplement: S1 Table — (XLSX) [file pcbi.1012119.s018.xlsx]

## Sheet: Sheet1
	Tasks		Parameter Recovery					Model Identification
	Cognitive Models		2 PRL	4 PRL	2 PRL in- tractable	HRL		PRL tractable	2PRL tractable & in- tractable	HRL
	Batch size		256	256	256	256		128	128	128
	GRU units		128	90	256	256		151	151	151
	1st dense units		64	45	128	128		75	75	75
	2nd dense units		32	22	64	64		37	37	37
	Dropout after GRU layer		0.2	0.3	0.2	0.2		0.187	0.187	0.187
	Dropout after 1st dense layer		0.1	0.2	0.1	0.1		0.04	0.04	0.04
	Dropout after 2nd dense layer		0.01	0.05	0.02	0.01		0.02	0.02	0.02
